# Supplementary material for: Density-Controlled Growth of ZnO Nanowalls for High-Performance Photocatalysts
Source: Materials (Basel). 2022 Dec 16;15(24):9008. doi: 10.3390/ma15249008 (PMC9780911; doi:10.3390/ma15249008)
Supplement: Supplementary file 1 [file materials-15-09008-s001.zip]

Archive with 1 entries (1 files):
- materials-2051109 - supplementary.pdf
